# Supplementary material for: Magnesium(II) Porphyrazine with Thiophenylmethylene Groups-Synthesis, Electrochemical Characterization, UV–Visible Titration with Palladium Ions, and Density Functional Theory Calculations
Source: Molecules. 2024 Jul 30;29(15):3610. doi: 10.3390/molecules29153610 (PMC11314072; doi:10.3390/molecules29153610)
Supplement: Supplementary file 1 [file molecules-29-03610-s001.zip]

Archive with 1 entries (1 files):
- molecules-3086480-supplementary.pdf
